# Supplementary material for: Enhancing the Fruit Yield and Quality in Pomegranate: Insights into Drip Irrigation and Mulching Strategies
Source: Plants (Basel). 2023 Sep 12;12(18):3241. doi: 10.3390/plants12183241 (PMC10535448; doi:10.3390/plants12183241)
Supplement: Supplementary file 1 [file plants-12-03241-s001.zip]

Archive with 1 entries (1 files):
- plants-2496004-supplementary.pdf
